# Supplementary material for: Implementing a Geriatric Assessment-Guided Rehabilitation Care Model in Community Oncology Care: Feasibility and Impact on Patient-Reported and Performance-Based Outcomes
Source: Cancers (Basel). 2025 Oct 9;17(19):3274. doi: 10.3390/cancers17193274 (PMC12523720; doi:10.3390/cancers17193274)
Supplement: Supplementary file 1 [file cancers-17-03274-s001.zip]

Archive with 3 entries (2 files):
- cancers-3828194-supplementary/
- cancers-3828194-supplementary/Supplement S1. Cancer and Aging Resiliency Evaluation (CARE).pdf
- cancers-3828194-supplementary/Supplement S2. Implementation strategies used to implement a GA-guided rehabilitation referral pathway.pdf
